# Supplementary material for: Stromal Palladin Expression Is an Independent Prognostic Factor in Pancreatic Ductal Adenocarcinoma
Source: PLoS One. 2016 Mar 29;11(3):e0152523. doi: 10.1371/journal.pone.0152523 (PMC4811423; doi:10.1371/journal.pone.0152523)
Supplement: S1 Table — (XLSX) [file pone.0152523.s001.xlsx]

## Sheet: S1 table
S1 Table. General characteristics of all Tissue Micro Array patients (n=167)
		n (%)
Gender	Male	98 (58.7%)
	Female	69 (41.3%)
Age, yr		67 (43-89)b
Tumor location	Heada	98 (58.6%)
	Body + tail	69 (41.4%)
Tumor size, cm		3.0 (1.0-8.1)b
Histopathological grade	G1+2	145 (86.9%)
	G3	22 (13.1%)
Surgical margin	Positive	24 (13.4%)
	Negative	143 (86.6%)
pT	1+2	7 (4.2%)
	3+4	160 (95.8%)
Regional lymph node metastasis	Positive	117 (70.0%)
	Negative	50 (30.0%)
Distant metastasis	Positive	11 (6.6%)
	Negative	156 (93.4%)
Pathological stage	IA-IIA	47 (28.1%)
	IIB-IV	120 (71.9%)
Lymphatic invasion	Positive	138 (82.6%)
	Negative	29 (17.4%)
Vascular invasion	Positive	109 (65.3%)
	Negative	58 (34.7%)
Perineural invasion	Positive	147 (88.0%)
	Negative	20 (12.0%)
Adjuvant chemotherapy c	Positive	83 (50.0%)
	Negative	83 (50.0%)
Recurrent diseased	Positive	125 (75.8%)
	Negative	40 (24.2%)
Local recurrence	Positive	29 (17.4%)
	Negative	138 (82.6%)
aOne pancreas head tumor invaded to body.
bThe number in the box represents median (range)
cInformation about adjuvant chemotherapy couldn’t be used in one patient.
dInformation about reurent date couldn’t be used in two patient.
