# Supplementary material for: Stromal Palladin Expression Is an Independent Prognostic Factor in Pancreatic Ductal Adenocarcinoma
Source: PLoS One. 2016 Mar 29;11(3):e0152523. doi: 10.1371/journal.pone.0152523 (PMC4811423; doi:10.1371/journal.pone.0152523)
Supplement: S2 Table — (XLSX) [file pone.0152523.s002.xlsx]

## Sheet: S2 table
S2 Table. Background characteristics of patients in the second study using whole sections.
		SF group (n=21)	CF group (n=19)
		n (%), Median (range)	n (%), Median (range)	P-valuea
Gender	Male	15 (71.5%)	7 (36.8%)	0.055
	Female	6 (28.5%)	12 (63.2%)
Age, yr		66 (43-83)b	65 (43-74)b	0.3221c
Tumor location	Head	10 (47.6%)	10 (52.6%)	1
	Body + tail	11 (52.4%)	9 (47.4%)
Surgical margin	Positive	0	1 (5.3%)	0.475
	Negative	21 (100%)	18 (94.7%)
pT	0	ー	3 (15.8%)
	1+2	1 (4.8%)	1 (5.3%)	1
	3+4	20 (95.2%)	15 (78.9%)
Regional lymph node metastasis	Positive	16 (76.2%)	8 (42.1%)	0.0515
	Negative	5 (23.8%)	11 (57.9%)
Distant metastasis	Positive	0	0	N.A.
	Negative	21 (100%)	19 (100%)
Pathological stage	0	ー	3 (15.8%)
	IA-IIA	4 (19.0%)	7 (36.8%)	0.1514
	IIB-IV	17 (81.0%)	9 (47.3%)
Recurrent disease	Positive	16 (76.2%)	12 (63.2%)	0.4945
	Negative	5 (23.8%)	7 (36.8%)
Local recurrence	Positive	4 (19.0%)	2 (10.5%)	0.6642
	Negative	17 (81.0%)	17 (89.5%)
SF, surgery first; CF, chemotherapy first; CAP, College of American Pathologists; N.A., not available.
aP-values were calculated using Fisher’s exact test except for cvalues which were calculated using Wilcoxon test.
bThe number in the box represents median (range)
