# Supplementary material for: Stromal Palladin Expression Is an Independent Prognostic Factor in Pancreatic Ductal Adenocarcinoma
Source: PLoS One. 2016 Mar 29;11(3):e0152523. doi: 10.1371/journal.pone.0152523 (PMC4811423; doi:10.1371/journal.pone.0152523)
Supplement: S3 Table — (XLSX) [file pone.0152523.s003.xlsx]

## Sheet: TMA study
S3 table. Raw data set of Tissue Micro Array study.
Number	Gender, male;"0", female; "1".	Age, yr	Tumor locations, pancreas head; "0", pancreas tail and bodt; "1".	Tumor size, (cm)	Histopathological Grade, G1+2; "0", G3; "1".	Surgical margin, positive; "1", negative;"0".	pT, 1+2; "1", 3+4;"3".	Regional lymph node metastasis, positive; "1", negative;"0".	Distant metastasis, positive; "1", negative;"0".	Pathological stage, IA-IIA; "1", IIB-IV;"2".	Lymphatic invasion, positive; "1", negative;"0".	Vascular invasion, positive; "1", negative;"0".	Perineural invasion, positive; "1", negative;"0".	Adjuvant chemotherapy, yes; "1", no; "0".	Die of the disease, yes; "1", no; "0".	Disease-specific survival time(month)	Rucurence; yes, "1", no; "0".	Disease-free survival time(month)	Local recuence, yes; "1", no; "0".	Stromal palladin expression in tumors, yes; "1", no; "0".	Stromal α-SMA expression in tumors, yes; "1", no; "0".	Stromal podoplanin expression in tumors, yes; "1", no; "0".	Stromal palladin expression outsude tumors, yes; "1", no; "0".	Stromal α-SMA expression outside tumors, yes; "1", no; "0".	Stromal podoplanin expression outside tumors, yes; "1", no; "0".
1	0	62	1	5.5	0	0	3	0	0	1	0	1	1	0	0	16	0	12	0	0	1	0	0	0	0
2	0	59	0	4	0	0	3	1	1	2	1	1	1	0	0	8	0	7	0	0	1	1	0	1	1
3	1	53	0	3.5	0	1	3	1	1	2	1	1	1	0	0	7	0	4	0	1	1	1	0	0	0
4	1	60	1	1.7	0	0	1	1	0	2	1	0	1	0	0	10	0	7	0	1	1	1	0	1	0
5	0	64	1	4	0	0	3	1	0	2	0	0	1	0	0	52	0	48	0	0	1	1	0	1	0
6	0	70	0	4	0	0	3	1	0	2	0	0	1	0	1	7	1	7	0	0	1	1	0	1	0
7	0	71	0	1.5	0	0	3	0	0	1	1	1	0	0	0	6	0	3	0	1	1	1	0	1	1
8	1	54	1	6	0	1	3	0	0	1	0	1	1	0	0	66	0	38	1	0	1	0	0	1	1
9	0	48	0	3	0	0	3	0	0	1	1	1	1	0	1	148	0	43	0	0	1	1	0	1	0
10	1	73	0	4	0	0	3	1	0	2	1	1	1	0	0	6	0	6	1	1	1	0	0	1	0
11	0	72	0	2	0	0	3	0	0	1	0	0	0	0	1	69	1	69	0	0	1	1	0	1	0
12	0	66	1	4.5	0	0	3	1	0	2	0	0	1	0	0	11	0	4	0	0	1	1	0	1	0
13	1	63	1	5.5	0	0	3	1	1	2	1	1	1	1	0	5	0	2	0	0	1	0	0	1	0
14	0	58	0	4.5	0	1	3	1	0	2	1	1	1	0	0	4	0	4	0	1	1	1	1	1	0
15	0	60	0	4.5	0	0	3	0	0	1	1	1	0	0	0	29	0	25	0	1	1	1	1	1	1
16	0	67	0	3.5	0	0	3	1	0	2	0	1	1	0	1	15	1	15	0	1	1	1	0	1	0
17	0	74	0	2.8	0	0	3	1	0	2	1	1	1	0	0	19	0	15	1	1	1	1	1	1	0
18	0	73	0	5	0	0	3	1	0	2	1	1	1	0	0	5	0	4	0	0	1	1	0	1	0
19	0	71	0	1.8	0	1	3	1	0	2	1	1	1	1	0	20	0	11	1	0	1	1	0	1	0
20	1	69	1	1.8	0	0	3	0	0	1	1	1	0	0	0	50	0	43	0	0	1	1	0	1	0
21	1	58	0	3.5	0	0	3	0	0	1	1	1	1	0	0	9	0	4	0	0	1	1	0	1	0
22	0	69	0	2.5	0	0	3	1	0	2	1	1	1	0	0	17	0	7	1	1	1	1	0	1	1
23	0	60	0	3	0	0	3	1	0	2	1	1	1	0	0	14	0	6	0	0	1	1	1	1	1
24	1	74	1	1.3	0	0	3	0	0	1	0	1	0	0	1	120	1	120	0	0	1	1	0	1	0
25	0	59	0	3.8	1	0	3	1	0	2	1	1	1	0	0	4	0	1	0	0	1	1	0	1	0
26	1	60	1	8	0	0	3	1	0	2	1	1	1	0	0	34	0	10	0	0	1	1	0	1	1
27	1	69	0	1.2	0	0	3	0	0	1	1	1	1	0	1	73	1	73	0	0	1	1	0	1	1
28	0	56	0	2.5	0	1	3	1	0	2	1	1	1	0	0	13	0	8	1	0	1	0	0	1	0
29	0	69	0	4.1	0	0	3	1	0	2	1	1	1	0	0	18	0	10	0	0	1	1	0	1	0
30	1	69	0	4.1	0	0	3	0	0	1	1	1	1	1	0	13	0	7	1	0	1	1	0	1	0
31	1	68	0	2.3	0	0	3	1	0	2	1	1	1	0	0	41	0	13	1	1	1	1	0	1	0
32	1	61	0	3	0	0	3	1	0	2	1	1	1	0	0	13	0	6	1	1	1	1	0	1	0
33	0	59	1	4.9	0	0	3	1	0	2	1	1	1	0	0	18	0	2	0	1	1	1	0	1	1
34	1	55	1	2.5	0	0	3	1	0	2	1	1	1	0	0	27	0	22	0	0	1	1	0	1	0
35	1	59	1	4	0	0	3	1	0	2	1	1	1	1	0	14	0	7	0	1	1	1	0	1	0
36	1	71	0	2	0	0	3	0	0	1	1	0	0	No data	0	24	No data	No data	No data	0	1	1	0	1	0
37	0	59	1	5	0	0	3	1	0	2	1	1	1	1	0	32	0	10	1	0	1	0	0	1	0
38	0	60	1	5	0	0	3	1	0	2	1	1	1	0	0	24	0	4	0	0	1	1	0	1	1
39	0	73	0	3	0	0	3	1	0	2	1	1	1	0	1	2	1	2	0	0	1	1	0	1	0
40	1	65	1	1.6	0	0	3	0	0	1	0	0	0	0	1	105	1	105	0	0	1	1	0	1	0
41	1	63	1	2.3	0	0	3	1	0	2	1	0	1	0	0	19	0	5	0	1	1	1	0	1	0
42	0	60	0	4	0	0	3	1	0	2	1	0	1	0	0	31	0	19	0	0	1	1	0	1	0
43	0	49	0	5.1	1	0	3	1	1	2	1	1	1	0	0	10	0	1	0	1	1	1	0	1	0
44	0	56	0	5	0	0	3	1	0	2	1	1	1	0	1	5	1	5	0	1	1	1	0	1	1
45	1	68	0	2.5	0	0	3	1	0	2	1	1	1	0	0	37	0	14	0	1	1	1	0	1	0
46	0	78	1	3.3	0	0	3	1	0	2	1	1	1	0	0	14	0	7	0	0	1	0	0	1	0
47	1	55	1	6.5	1	0	3	0	1	2	1	1	1	0	0	6	0	3	0	1	1	1	0	1	0
48	0	67	0	6	0	0	3	1	0	2	1	1	1	0	0	6	0	1	0	1	1	1	0	1	0
49	0	57	1	5	0	0	3	1	0	2	1	1	1	0	0	13	0	2	0	0	1	1	0	1	0
50	0	63	0	2	0	0	3	1	0	2	0	0	1	0	0	17	0	15	0	1	1	1	0	1	0
51	0	75	0	3	0	1	3	1	0	2	1	1	1	0	1	10	1	10	0	0	1	1	0	1	0
52	1	54	0	2.5	0	0	3	0	0	1	1	1	1	0	0	14	0	7	0	0	1	0	0	1	0
53	1	75	0	1.9	0	0	3	0	0	1	0	0	1	0	1	67	1	67	0	0	1	1	1	1	1
54	0	89	0	4.2	0	0	3	0	0	1	1	1	1	0	1	6	1	6	0	1	1	1	0	1	0
55	0	72	1	2.7	0	1	3	0	0	1	1	1	1	0	0	7	0	6	1	1	1	1	0	1	0
56	0	68	1	5	0	1	3	0	0	1	1	1	1	0	0	14	0	2	0	0	1	0	0	1	0
57	0	45	0	1.7	0	0	3	1	0	2	1	1	1	0	1	58	1	58	0	0	1	1	0	1	0
58	0	65	1	4.2	1	1	3	0	0	2	1	1	1	0	0	7	0	6	0	0	1	1	0	1	0
59	1	63	1	4.2	0	0	3	0	0	1	1	1	1	1	0	29	0	12	1	0	1	1	0	1	0
60	0	73	1	4.2	0	1	3	0	0	1	0	1	1	1	0	11	0	5	0	0	1	1	0	1	0
61	1	82	0	3.7	0	0	3	1	0	2	1	1	1	0	0	10	0	5	0	1	1	1	0	1	1
62	1	68	0	4	1	1	3	1	0	2	1	1	1	0	0	9	0	2	0	0	1	0	0	1	0
63	0	73	1	2.7	0	0	3	1	0	2	1	1	1	0	0	59	0	10	0	1	1	1	0	1	0
64	1	65	0	4	0	0	3	0	0	1	0	1	1	0	0	16	0	8	0	0	1	1	0	1	1
65	0	61	0	2	0	0	3	1	0	2	0	1	1	1	0	15	0	2	0	0	1	1	0	1	0
66	1	81	0	1.7	0	0	3	1	0	2	1	1	1	0	0	33	0	28	0	0	1	0	0	1	1
67	0	53	0	2.9	0	1	3	0	0	1	0	1	1	1	0	9	0	5	1	0	1	1	0	1	0
68	1	70	0		0	0	3	1	0	2	1	1	1	1	1	37	0	11	0	0	1	0	0	1	1
69	1	57	0	3.5	0	0	3	1	0	2	1	1	1	0	0	7	0	5	0	1	1	1	0	1	1
70	0	63	0	4.5	0	0	3	1	0	2	1	1	1	0	1	8	1	8	0	0	1	1	0	1	0
71	0	70	1	2	0	0	3	0	0	1	0	1	0	0	1	81	1	77	0	1	1	1	0	1	0
72	1	51	0	2.5	0	0	3	1	1	2	1	1	1	0	0	29	0	13	0	1	1	1	0	1	0
73	1	58	0	3	1	0	3	1	0	2	1	1	1	0	0	21	0	3	0	1	1	1	0	1	1
74	1	70	1	1.8	0	0	3	0	0	1	1	1	1	1	1	75	1	73	0	0	1	1	0	1	0
75	1	59	0	2.9	1	0	3	1	0	2	1	1	1	1	0	19	No data	No data	No data	0	1	1	0	1	0
76	1	53	1	2.5	0	0	3	1	0	2	1	1	1	1	1	36	0	14	0	0	1	0	0	1	0
77	1	71	1	3.5	0	0	3	1	0	2	1	1	1	0	1	3	0	3	0	0	1	0	0	1	1
78	0	71	0	3	0	1	3	0	0	1	1	1	1	0	0	12	0	7	0	0	1	1	0	1	0
79	0	65	1	1	0	0	1	0	0	1	0	1	0	1	0	40	0	19	0	0	1	1	0	1	0
80	0	66	0	3	1	0	3	1	1	2	1	1	1	1	0	32	0	12	0	0	1	1	0	1	0
81	1	64	0	2.5	1	0	3	0	0	1	1	1	1	1	1	71	1	62	0	0	1	1	1	1	1
82	0	72	0	2.5	0	0	1	0	0	1	0	0	1	1	0	48	0	46	1	0	1	1	0	1	0
83	1	72	0	3	0	1	3	1	0	2	0	1	1	1	1	73	1	72	0	0	1	1	0	1	0
84	1	58	0	2	1	0	3	1	0	2	1	1	1	0	0	6	0	1	0	0	1	0	0	1	0
85	1	65	0	2	0	0	3	1	0	2	0	0	1	1	1	47	1	47	0	1	1	1	0	1	0
86	0	73	1	3	0	0	3	0	0	1	1	1	1	0	0	5	0	3	0	0	1	1	0	1	1
87	1	64	1	3	0	0	3	1	0	2	1	1	1	1	1	71	1	62	0	0	1	1	0	1	0
88	0	52	1	4	0	0	3	1	0	2	0	1	1	1	0	61	0	31	0	0	1	1	0	1	1
89	1	75	1	1.7	0	0	3	0	0	1	0	0	0	0	1	71	1	71	0	0	1	1	0	1	0
90	0	60	0	1.5	0	0	1	0	0	1	0	0	0	1	0	20	0	10	1	1	1	1	0	1	0
91	1	66	1	3	0	0	3	1	0	2	0	1	1	1	1	49	0	48	0	0	1	1	0	1	0
92	0	55	0	6.5	0	0	3	1	0	2	1	1	1	1	0	22	0	11	0	0	1	0	0	1	0
93	1	63	1	3	0	0	3	1	0	2	0	1	1	1	0	24	0	8	1	0	1	1	0	1	0
94	0	56	1	3.6	0	0	3	1	1	2	1	1	1	0	0	22	0	12	1	1	1	1	0	1	0
95	1	71	1	2.5	1	0	3	1	0	2	1	1	1	1	0	23	0	12	0	0	1	1	0	1	0
96	0	67	1	5	0	1	3	1	0	2	1	1	1	1	0	20	0	10	0	0	1	1	0	1	0
97	0	71	0	3	1	0	3	1	0	2	1	1	1	1	0	20	0	7	1	1	1	0	0	1	0
98	1	77	0	2	0	0	3	1	0	2	1	1	1	0	0	17	0	13	0	1	1	1	0	1	0
99	0	75	1	1.8	0	0	3	1	0	2	1	1	1	1	1	47	0	37	1	0	1	1	0	1	0
100	0	63	0	3.8	1	0	3	1	0	2	1	1	1	1	1	3	1	1	0	1	1	1	0	1	1
101	0	79	0	2.5	0	0	3	1	0	2	1	1	1	0	0	12	0	3	0	1	1	1	0	1	0
102	0	62	0	1.5	1	0	3	1	0	2	1	1	1	1	0	25	0	19	0	0	1	0	0	1	0
103	0	67	1	5	1	0	3	1	0	2	1	1	1	1	0	24	0	5	0	0	1	0	0	1	0
104	1	75	0	5	0	0	3	1	0	2	1	1	1	1	0	11	0	3	0	1	1	1	0	1	0
105	1	49	0	2.8	1	0	3	0	0	1	1	1	1	1	0	12	0	1	0	1	1	1	0	1	0
106	1	63	0	2.5	0	0	3	1	0	2	1	1	1	1	1	47	1	47	0	0	1	1	0	1	0
107	0	58	0	3.1	0	0	3	1	0	2	0	1	1	1	0	4	0	3	0	1	1	0	0	1	1
108	0	72	1	4	0	1	3	1	0	2	1	1	1	1	1	22	0	3	0	0	1	1	0	1	0
109	0	53	0	2.4	0	0	3	1	0	2	0	1	1	1	1	45	1	45	0	0	1	0	0	1	0
110	0	65	1	5.5	0	0	3	1	0	2	0	1	1	0	0	8	0	8	0	0	1	1	0	1	1
111	1	53	1	3.4	0	0	3	1	0	2	1	1	1	1	1	34	0	24	0	0	1	0	0	1	0
112	0	84	0	3	1	0	3	1	0	2	1	1	1	1	0	10	0	7	0	1	1	1	0	1	0
113	1	72	0	1.8	0	0	3	1	1	2	1	0	0	1	1	45	1	29	0	0	1	1	0	1	0
114	1	70	1	1.2	0	0	3	1	0	2	0	1	0	1	1	62	1	62	0	1	1	1	0	1	0
115	1	55	1	3	0	0	3	1	0	2	1	1	1	1	1	11	0	7	0	1	1	1	0	1	0
116	1	59	0	2.2	0	0	3	1	0	2	1	1	1	1	0	14	0	8	1	0	1	1	0	1	0
117	1	67	0	1.2	0	0	3	1	1	2	0	1	0	1	1	29	1	29	0	0	1	0	0	1	0
118	0	55	1	1.9	0	0	3	0	0	1	1	1	1	1	1	45	1	45	0	1	1	1	0	1	0
119	1	73	0	2.1	0	0	3	0	0	1	0	1	1	1	0	27	0	10	1	1	1	1	0	1	0
120	0	60	0	2.2	0	0	3	0	0	1	0	1	1	1	1	49	1	46	0	0	1	1	0	1	0
121	0	65	0	3.8	0	0	3	1	0	2	0	1	1	0	0	13	0	6	1	0	1	0	0	1	0
122	1	48	1	2	0	0	3	1	0	2	0	1	1	1	1	49	1	44	0	1	1	1	0	1	0
123	0	51	0	2.9	0	0	3	0	0	1	0	1	1	1	0	14	0	8	0	1	1	1	0	1	1
124	0	78	0	4.5	0	0	3	1	0	2	0	1	1	0	1	39	1	23	0	0	1	0	0	1	0
125	0	71	1	1.7	0	0	3	0	0	1	0	1	1	1	0	46	0	46	0	1	1	0	0	1	1
126	0	64	0	5.5	0	1	3	1	0	2	1	1	1	1	0	16	0	8	1	1	1	1	0	1	0
127	0	50	0	6	0	1	3	1	0	2	0	1	1	0	0	5	0	3	0	1	1	1	0	1	0
128	1	61	1	3.8	0	0	3	1	1	2	0	1	1	1	0	34	0	26	0	0	1	0	0	1	0
129	0	79	0	3.5	0	0	3	1	0	2	1	1	1	1	0	8	0	7	0	1	1	0	0	1	1
130	1	68	0	3.4	0	1	3	1	0	2	1	1	1	1	0	12	0	6	0	0	1	0	0	1	1
131	1	59	0	4.1	0	0	3	1	0	2	1	0	0	1	1	50	0	27	1	0	1	1	0	1	0
132	0	76	0	3	0	0	3	0	0	2	1	1	1	1	0	11	0	8	0	1	1	0	0	1	0
133	0	83	0	3.1	1	1	3	1	0	2	1	1	1	0	1	9	0	5	0	1	1	1	0	1	0
134	0	51	1	3	0	0	3	1	0	2	0	0	0	1	1	37	0	28	1	0	1	1	0	1	1
135	0	71	1	2.3	0	0	3	1	0	2	0	1	0	1	0	17	0	7	0	0	1	0	0	1	0
136	1	81	0	3.8	0	1	3	0	0	1	0	0	1	0	0	13	0	3	1	0	1	1	0	1	0
137	0	66	0	4.4	0	0	3	1	0	2	1	1	1	1	0	12	0	5	1	0	1	1	0	1	0
138	0	69	1	4	0	0	3	1	0	2	0	0	1	0	0	11	0	5	0	0	1	0	0	1	0
139	0	71	0	2.5	1	0	3	1	0	2	0	1	1	1	0	17	0	3	0	1	1	1	0	1	0
140	0	78	0	3	0	1	3	1	0	2	0	0	1	0	0	6	0	2	0	1	1	1	0	1	1
141	1	83	0	3	0	0	3	1	0	2	1	0	1	0	1	8	1	8	0	0	1	1	0	1	0
142	1	80	0	2.5	0	0	3	0	0	1	0	0	1	1	1	30	1	30	0	1	1	1	0	1	0
143	0	57	0	2.5	1	0	3	1	0	2	1	1	1	1	0	22	0	7	0	1	1	1	0	1	1
144	0	43	0	5	1	0	3	1	0	2	1	1	1	1	1	3	1	3	0	0	1	1	0	1	0
145	0	81	0	2.4	0	1	3	1	0	2	1	1	1	0	1	28	0	28	1	1	1	1	0	1	0
146	0	67	1	2.3	0	0	3	1	0	2	1	1	1	0	1	42	0	8	0	1	1	1	0	1	1
147	0	69	1	5	0	0	3	0	0	1	0	1	1	1	1	4	0	4	0	0	1	1	0	1	0
148	1	57	0	3	0	0	3	1	0	2	0	1	1	1	1	14	0	10	0	1	1	1	0	1	0
149	0	77	1	2.8	0	0	3	1	0	2	1	1	1	1	0	22	0	22	0	0	1	0	1	1	1
150	1	67	1	3.5	0	0	3	1	0	2	0	0	1	1	1	13	0	5	0	1	1	1	0	1	0
151	1	72	1	3	0	0	3	1	0	2	1	0	0	1	0	11	0	3	0	0	1	0	0	1	0
152	0	76	1	3.5	0	0	3	0	0	1	1	1	1	1	1	41	1	41	0	1	1	1	0	1	0
153	1	70	0	3.4	1	0	3	1	0	2	0	1	1	1	0	20	0	7	0	1	1	1	1	1	1
154	1	82	0	3.8	0	0	3	1	0	2	1	1	1	1	0	27	0	14	0	0	1	1	0	0	0
155	0	76	1	8	0	0	3	0	0	1	0	1	1	1	1	40	1	39	0	1	1	1	0	1	0
156	1	75	1	1.5	0	1	3	0	0	1	0	1	1	1	1	38	1	35	0	1	1	1	0	1	0
157	0	64	1	2.5	0	0	1	1	0	2	1	0	1	1	0	12	0	3	0	1	1	1	0	1	0
158	0	82	0	2	0	0	1	0	0	1	0	1	1	0	1	26	1	26	0	0	1	1	0	1	0
159	0	56	1	3.3	0	0	3	1	0	2	1	1	1	1	1	18	0	12	0	1	1	1	0	1	0
160	1	81	1	2.5	0	0	1	0	0	1	0	0	0	0	1	24	1	24	0	1	1	1	0	1	0
161	0	68	0	2.2	0	0	3	1	0	2	0	1	1	1	1	19	0	15	0	1	1	1	0	1	0
162	0	57	1	2.2	0	0	3	1	0	2	1	1	1	1	0	19	0	6	0	1	1	1	0	1	1
163	0	73	0	2.2	0	0	3	1	0	2	0	1	0	1	0	16	0	15	1	0	1	1	0	1	0
164	0	67	1	5	0	0	3	0	0	1	0	0	1	1	1	19	1	19	0	0	1	0	0	1	0
165	0	69	1	1.8	0	0	3	1	0	2	1	1	1	1	1	18	0	15	0	1	1	1	0	1	1
166	0	55	1	2.5	0	0	3	1	0	2	1	1	1	1	0	11	0	3	0	1	1	1	0	1	0
167	0	63	1	1.8	0	0	3	0	0	1	0	0	1	1	1	32	1	32	0	0	1	0	0	1	1
