# Supplementary material for: Stromal Palladin Expression Is an Independent Prognostic Factor in Pancreatic Ductal Adenocarcinoma
Source: PLoS One. 2016 Mar 29;11(3):e0152523. doi: 10.1371/journal.pone.0152523 (PMC4811423; doi:10.1371/journal.pone.0152523)
Supplement: S4 Table — (XLSX) [file pone.0152523.s004.xlsx]

## Sheet: whole section study
S4 table. Raw data set of whole section study.
Number	Surgery first; "0", chemotherapy first; "1".	Gender, male;"0", female; "1".	Age, yr	Tumor locations, pancreas head; "0", pancreas tail and bodt; "1".	Surgical margin, positive; "1", negative;"0".	pT, 0; "0", 1+2; "1", 3+4;"3".	Regional lymph node metastasis, positive; "1", negative;"0".	Distant metastasis, positive; "1", negative;"0".	Pathological stage, 0; "0" IA-IIA; "1", IIB-IV;"2".	Preoperative therapy	The Evans grading	CAP grading	Die of the disease, yes; "1", no; "0".	Disease-specific survival time after surgery(month)	Disease-specific survival time after initial treatment(month)	Rucurence; yes, "1", no; "0".	Local recuence, yes; "1", no; "0".	Stromal palladin expression in tumors, yes; "1", no; "0".	Stromal α-SMA expression in tumors, yes; "1", no; "0".	Stromal podoplanin expression in tumors, yes; "1", no; "0".	Palladin-pisitive stromal cells exposure, positive; "1", negative; "0"
1	0	0	75	1	0	3	1	0	2	none	none	none	1	49.082	49.082	1	0	0	1	0	0
2	0	1	77	0	0	3	1	0	2	none	none	none	1	17.4754	17.4754	1	0	1	1	1	0
3	0	1	63	0	0	3	1	0	2	none	none	none	0	71.2131	71.2131	0	0	0	1	1	0
4	0	0	65	1	0	3	1	0	2	none	none	none	1	8.03279	8.03279	1	0	1	1	1	0
5	0	0	65	0	0	3	1	0	2	none	none	none	1	13.0492	13.0492	1	1	1	1	1	1
6	0	1	58	1	0	3	1	0	2	none	none	none	0	53.5082	53.5082	0	0	1	1	0	0
7	0	0	64	1	0	3	1	0	2	none	none	none	1	4.16393	4.16393	1	0	1	1	1	0
8	0	0	50	0	0	3	1	0	2	none	none	none	1	5.86885	5.86885	1	0	1	1	0	1
9	0	0	66	0	0	3	1	0	2	none	none	none	1	12.918	12.918	1	1	0	1	1	1
10	0	0	43	0	0	3	1	0	2	none	none	none	1	8.06557	8.06557	1	0	1	1	1	0
11	0	0	69	1	0	3	0	0	2	none	none	none	0	24.9836	24.9836	1	0	1	1	1	0
12	0	0	77	1	0	3	1	0	2	none	none	none	1	22.5574	22.5574	1	0	1	1	1	0
13	0	1	67	1	0	3	1	0	2	none	none	none	1	13.9672	13.9672	1	0	1	1	1	0
14	0	0	83	0	0	1	0	0	1	none	none	none	0	26.623	26.623	0	0	1	1	0	0
15	0	0	69	1	0	3	1	0	2	none	none	none	0	18.7869	18.7869	1	1	1	1	0	0
16	0	0	55	1	0	3	1	0	2	none	none	none	1	11.2459	11.2459	1	0	1	1	1	0
17	0	0	63	1	0	3	0	0	1	none	none	none	0	20.2951	20.2951	0	0	0	1	1	0
18	0	0	74	0	0	3	1	0	2	none	none	none	0	8.45902	8.45902	1	0	1	1	1	1
19	0	1	67	0	0	3	0	0	1	none	none	none	1	18.3279	18.3279	1	0	1	1	1	0
20	0	0	73	0	0	3	0	0	1	none	none	none	0	11.4426	11.4426	1	1	1	1	1	0
21	0	1	44	1	0	3	1	0	2	none	none	none	0	3.21311	3.21311	0	0	0	1	1	0
22	1	1	43	0	0	3	0	0	1	GEM+TS-1	2a	2	1	21.082	39.0164	1	0	1	1	1	0
23	1	1	64	0	0	3	1	0	2	TS-1+GEM→GEM	1	3	1	19.0492	21.8689	1	0	1	1	1	0
24	1	1	62	1	0	0	0	0	0	GEM+TS-1	4	0	0	69.4754	100.754	0	0	0	1	1	0
25	1	0	65	1	1	3	1	0	2	GEM	2a	2	1	32.2295	44	1	1	0	1	1	0
26	1	1	66	1	0	3	0	0	1	GEM+TS-1	1	3	0	61.2131	69.3115	0	0	0	1	0	0
27	1	1	67	0	0	3	1	0	2	GEM+5FU （arterial infusion)	1	3	1	29.6066	63.1148	1	1	1	1	1	1
28	1	0	55	1	0	3	0	0	2	GEM+TS-1	2a	2	0	47.7377	59.6721	0	0	0	0	0	0
29	1	1	68	1	0	3	1	0	2	GEM+5FU （arterial infusion)	2a	2	0	22.918	66.6885	0	0	0	1	1	0
30	1	0	46	0	0	3	0	0	1	GEM+TS-1+radiotherapy	2b	2	0	24.7869	41.2459	1	0	0	1	1	0
31	1	1	58	1	0	0	0	0	0	GEM+5FU+radiotherapy	4	0	0	55.3115	63.541	0	0	0	1	0	0
32	1	1	66	0	0	3	0	0	1	GEM+TS-1+radiotherapy	2b	2	1	31.1803	38.8197	1	0	0	0	0	0
33	1	1	56	0	0	3	1	0	2	GEM→TS-1	2a	2	1	9.77049	17.7705	1	0	0	0	0	0
34	1	0	71	0	0	0	0	0	0	TS-1	4	0	0	2	11.2459	0	0	0	0	0	0
35	1	1	69	1	0	3	1	0	2	GEM	2a	2	0	28.7213	31.6721	1	0	1	1	1	0
36	1	0	71	1	0	3	0	0	1	GEM+TS-1	1	3	0	20.6885	38.4262	1	0	0	1	1	0
37	1	1	57	0	0	1	0	0	1	GEM	2b	2	0	10.8525	17.2459	1	0	0	1	1	0
38	1	0	74	0	0	3	1	0	2	GEM	2a	3	0	12.0656	15.082	1	0	1	1	0	0
39	1	1	58	1	0	3	0	0	1	GEM+TS-1	2b	1	0	23.8689	29.8033	1	0	0	1	1	0
40	1	0	67	0	0	3	1	0	2	GEM+TS-1	2a	2	0	13.7705	21.4754	0	0	0	0	0	0
